# Supplementary material for: Study of Innovative GO/PBI Composites as Possible Proton Conducting Membranes for Electrochemical Devices
Source: Membranes (Basel). 2023 Apr 13;13(4):428. doi: 10.3390/membranes13040428 (PMC10143660; doi:10.3390/membranes13040428)
Supplement: Supplementary file 1 [file membranes-13-00428-s001.zip]

Archive with 1 entries (1 files):
- membranes-2219409-supplementary.pdf
